# Supplementary material for: Thermal Degradation Kinetics Analysis of Ethylene-Propylene Copolymer and EP-1-Hexene Terpolymer
Source: Polymers (Basel). 2022 Feb 7;14(3):634. doi: 10.3390/polym14030634 (PMC8839618; doi:10.3390/polym14030634)
Supplement: Supplementary file 1 [file polymers-14-00634-s001.zip]

Archive with 1 entries (1 files):
- polymers-1519460-supplementary.pdf
